# Supplementary material for: mRNA-1273 and BNT162b2 COVID-19 vaccines elicit antibodies with differences in Fc-mediated effector functions
Source: Sci Transl Med. 2022 Mar 29:eabm2311. doi: 10.1126/scitranslmed.abm2311 (PMC8995030; doi:10.1126/scitranslmed.abm2311)
Supplement: Supplementary file 3 — Data files S1 to S3 [file scitranslmed.abm2311_data_files.zip]

Archive with 3 entries (3 files):
- abm2311_data_file_s1.xlsx
- abm2311_data_file_s2.xlsx
- abm2311_data_file_s3.xlsx
