# Supplementary material for: mRNA-1273 and BNT162b2 COVID-19 vaccines elicit antibodies with differences in Fc-mediated effector functions
Source: Sci Transl Med. 2022 Mar 29:eabm2311. doi: 10.1126/scitranslmed.abm2311 (PMC8995030; doi:10.1126/scitranslmed.abm2311)
Supplement: Supplementary file 3 — Data files S1 to S3 [file scitranslmed.abm2311_data_files.zip › abm2311_data_file_s1.xlsx]

## Sheet: Luminex_functional assay
Sex.at.birth	Age.at.Presentation	vaccine	ADCD_S	ADCP_D614G.S	ADCP_B.1.1.7	ADCP_D614G.E484K	ADCP_D614G.K417N	ADNP_D614G.S	ADNP_B.1.1.7	ADNP_D614G.E484K	ADNP_D614G.K417N	ADNKA.CD107a_S	ADNKA.IFNg_S	ADNKA.MIP1b_S	IgG1_S	IgG1_RBD	IgG1_NTD	IgG1_S1	IgG1_S2	IgG1_Alpha	IgG1_Beta	IgG1_Gamma	IgG2_S	IgG2_RBD	IgG2_NTD	IgG2_S1	IgG2_S2	IgG2_Alpha	IgG2_Beta	IgG2_Gamma	IgG3_S	IgG3_RBD	IgG3_NTD	IgG3_S1	IgG3_S2	IgG3_Alpha	IgG3_Beta	IgG3_Gamma	IgA1_S	IgA1_RBD	IgA1_NTD	IgA1_S1	IgA1_S2	IgA1_Alpha	IgA1_Beta	IgA1_Gamma	IgM_S	IgM_RBD	IgM_NTD
Female	48.2445	BNT162b2	550	64.4683	140.281	111.978	89.6203	1.51932	0.61366	1.4172	0.91679	45.25	10.96	58.9	86.45	25.4	25.4	86.45	233	98.7	294	233	49.8	25.4	25.4	49.8	49.8	49.8	49.8	49.8	318	49.8	74.2	245	1222	147	196	123	3895	2320	123	2491.5	1783.5	5494	3150.5	3578	NA	NA	NA
Female	38.5745	BNT162b2	251.5	108.35	124.54	106.85	104.03	1.3528	0.563456	1.13261	0.986888	23.7	5.015	46.15	49.8	25.4	25.4	62	62	49.8	318.5	123	98.7	25.4	25.4	49.8	330.5	49.8	1221.5	147.35	NA	NA	NA	NA	NA	NA	NA	NA	819	98.7	49.8	147	2357	257.5	1942	550	770	587	172
Female	48.5925	BNT162b2	544	101.19	138.83	120.1	101.1	2.26202	1.05364	2.48145	1.91882	20.05	4.485	48.4	2503.5	782.5	98.7	1539	2125	1075	1380.5	855.5	306	98.7	37.6	257.5	147	110.85	1026.5	281.5	550.5	172	74.2	343	1283	282	514	233	172	74.2	49.8	98.7	404	159.5	1221.5	306	294	98.7	49.8
Female	34.3663	BNT162b2	298.5	109.75	140.12	110.31	94.1	0.90368	0.442728	1.02857	0.886979	18.23	4.435	46.6	1221.5	306	62	880	1307.5	513.5	953	611	49.8	25.4	25.4	49.8	147	49.8	599	110.6	489	147	74.2	343	855	221	440	172	110.85	49.8	25.4	74.2	245	74.2	1466	233	758	672.5	74.2
Female	32.5429	BNT162b2	459	110.17	130.913	113.57	93.03	3.49771	0.377118	2.19086	0.686499	24.3	4.745	46.45	1234	257.5	74.2	892.5	1197.5	428.5	696.5	452.5	147	25.4	49.8	49.8	123	49.8	477	514	2430	489.5	135	1332	5115.5	831	965	611.5	1380.5	184	62	294	3052.5	550.5	2064	770	330.5	245	123
Female	27.7214	mRNA-1273	238	96.38	112.778	104.49	77.22	1.63119	1.038	1.42014	1.2236	51	12.65	62.75	10511	3480	489.5	7276.5	18799.5	5067	6068	6580.5	25.4	25.4	25.4	49.8	49.8	49.8	122.85	49.8	343	49.8	62	86.45	1161	196.5	318.5	172	452.5	270	49.8	294	233	929	196.5	196	306	135	49.8
Female	62.9198	mRNA-1273	509	86.5	121.011	103.14	90.27	1.27548	0.5543	1.22271	0.73987	26.5	6.125	48.85	49.8	25.4	25.4	49.8	49.8	49.8	270	135	709	98.7	49.8	330.5	1380	220.5	904.5	367	880	318	98.7	550.5	2760	440	514	282	697	257.5	74.2	355	1136.5	648	1819.5	843.5	672.5	123	74.2
Female	30.0951	BNT162b2	413.5	101.51	145.794	128.73	100.26	1.00914	0.350396	0.850995	0.639298	30.4	7.145	47.55	1356	587	74.2	1136.5	1051	770	1002	1002	49.8	25.4	25.4	49.8	172	49.8	587	74.2	1575.5	489	123	1063	2308	697	843	514	770	147	49.8	208.5	2234.5	379.5	1466	550.5	294	221	98.7
Female	41.4411	mRNA-1273	426	141.04	151.83	132.32	135.26	1.10079	0.93259	1.25977	1.41926	31	7.235	55.05	257	171.5	37.6	343	110.85	269.5	416	355	123	49.8	37.6	74.2	501.5	221	270	221	2662.5	1136	416	1795.5	6190	1856.5	1685.5	1478	880	465	196	563	904.5	1295	1551	1746.5	123	98.7	74.2
Female	29.0465	mRNA-1273	412	127.01	148.123	128.39	113.67	1.58014	0.56224	1.37475	1.3903	32.55	7.575	51.9	3858	1819.5	269.5	3162.5	2247	2247	1868.5	1673.5	196	49.8	25.4	123	501.5	135	330.5	98.7	1930	965.5	159.5	1502.5	2051.5	1551	1124	770	855	257.5	62	343	2125	758	1173	648	575	343	123
Male	25.2929	mRNA-1273	262.5	123.77	156.252	134.58	114.47	1.51567	0.72782	1.41471	1.99411	29.95	6.55	51.45	62	25.4	25.4	49.8	74.25	49.8	294	147.5	208.5	25.4	25.4	49.8	1978.5	98.7	733.5	147.5	660	147	49.8	416	867.5	318	782	318	733	196	135	379.5	1246.5	367	2052	892	270	172	123
Male	25.4271	mRNA-1273	373.5	147.544	150.686	130.132	132.437	1.09905	0.44408	1.12323	1.02432	23.9	4.99	47.6	2772	892	135	2003	3431.5	1112	1551	1087	892	196	49.8	563	867.5	648	1331.5	916.5	855	318	147	685	855	440	514	367	1100	391.5	74.2	538	1173	990	2527.5	1697.5	306	233	123
Female	23.0176	mRNA-1273	413	107.43	138.172	100.73	65.25	1.56273	0.587496	1.46941	1.07466	25.5	5.67	49.65	37.6	25.4	25.4	49.8	62	49.8	281.5	147.5	464.5	86.45	49.8	257.5	1014	269.5	721	281.5	1649	477	172	1026.5	3236	782.5	965	562.5	672.5	257.5	49.8	392	1136	867.5	1991	1038.5	282	184	98.7
Male	26.1278	BNT162b2	271	106.19	143.841	121.89	103.83	1.47328	0.54249	1.27894	0.70878	30.6	6.42	51.5	3004	880	98.7	2076	3797.5	1185	1356	1307	37.6	25.4	25.4	49.8	49.8	49.8	514	49.8	1515	563	245	1417	1979	733	660	514	648	208.5	98.7	355	880	635.5	1881	1136	NA	NA	NA
Male	32.5757	BNT162b2	320.5	123.1	150.949	114.95	109.08	1.10014	0.58529	1.04933	2.40877	25.5	5.16	49.2	6031.5	1758.5	184	4346.5	5030.5	2491	2857.5	1942	184	49.8	25.4	98.7	1124	135	452.5	135	4822.5	1941.5	367.5	3224	6409.5	2845.5	2357	2271.5	489	196	62	245	904	623.5	941	513.5	NA	NA	NA
Female	27.8664	mRNA-1273	421	119.98	143.24	132.18	117.34	1.10486	0.334698	0.784248	0.495159	32.15	6.875	48.35	2650	782	184	1600	2479	1319.5	1575.5	1392.5	49.8	25.4	25.4	49.8	98.7	49.8	233	25.4	2186	550.5	172	1429	4347	818.5	1050.5	745.5	1075.5	404	86.45	562.5	1929.5	1038.5	1051	892	416	282	184
Female	23.2285	mRNA-1273	285.5	100.98	131.792	124.69	97.1	1.18006	0.52304	1.02945	0.98763	33.75	8.455	56.4	4212.5	2137	221	3492	1978.5	2625	2149.5	2454.5	49.8	25.4	25.4	49.8	98.7	49.8	74.2	49.8	1612	514	270	1002	6349	929	1173	1026	416	122.85	62	171.5	2125	379	477.5	379	147	74.2	49.8
Male	22.5249	mRNA-1273	351.5	86.72	112.829	100.92	87.68	0.89062	0.51952	0.95062	1.16694	19.91	4.69	43.2	37.6	25.4	25.4	49.8	74.25	74.2	233	110.85	575	172	49.8	526	245	306	989.5	452.5	2247	623.5	245	1514.5	2894	904.5	989.5	648	1271	440	98.7	758	1197	1026	2076	1466	74.2	74.2	172
Male	34.5662	mRNA-1273	433.5	95.26	138.917	114.25	87.7	1.91844	0.9065	1.66383	1.38003	39.75	8.625	55.35	4798.5	1661	245.5	3309	4395.5	2027.5	2247	1722	49.8	25.4	25.4	49.8	49.8	74.2	135	49.8	2748	1234	342.5	1954.5	3675.5	2564.5	2845	2418	330.5	184	98.7	221	416	489	941	819	294	245	98.7
Male	29.6681	BNT162b2	463	105.65	153.875	132.41	101.49	1.21922	0.50874	1.09308	0.85637	32.15	7.955	58.2	2613	941	122.85	2003	1844.5	1197.5	1331.5	1063	49.8	25.4	25.4	49.8	147	49.8	599	62	855	270	123	538	1319	392	416	294	196	74.2	49.8	123	392	245	1087.5	306	233	123	74.2
Female	23.631	BNT162b2	466.5	109.49	169.974	131.34	88	1.72241	1.29	1.68664	1.48021	29.85	6.2	47.35	2467	965	86.45	1905.5	2247	1185	1319.5	965	49.8	25.4	25.4	49.8	526	49.8	452.5	86.45	1246.5	355	74.2	794.5	2576.5	599	648	367	367	123	49.8	196	941	367	1234	538.5	282	172	110.85
Female	31.9459	BNT162b2	442	121.728	178.732	158.018	124.212	1.4428	0.78884	1.14752	1.04566	26.4	5.84	45.95	2796	953	74.2	2161.5	2296	1160.5	1490	1063	49.8	25.4	37.6	49.8	318	86.45	440	49.8	1319.5	392	147	867.5	3236	623.5	782	477	245	74.2	49.8	147	721	233	684.5	184	733.5	184	86.45
Female	23.8143	BNT162b2	282.5	127.77	159.225	130.25	105.3	1.22554	0.3473	1.39187	2.31387	17.25	2.765	40.35	977.5	367	49.8	782	648	550	782	501.5	74.2	25.4	25.4	49.8	270	49.8	635.5	135.35	1893	501.5	196	1331.5	1954	770	941	599	221	74.2	49.8	123	501.5	196	1600	562.5	257.5	123	74.2
Female	33.9035	BNT162b2	376	127.29	172.153	144.01	119.12	2.9138	1.48511	3.34028	2.4297	31.6	6.19	51.25	7154	1734	196.5	3663	9082.5	2625.5	3174.5	2039.5	49.8	25.4	25.4	49.8	86.45	74.2	611	123	1343.5	1185	245	1624.5	672.5	2161.5	1893	1441.5	172	123	49.8	135	221	318	1124	452.5	342.5	294	196
Female	34.5662	BNT162b2	278	131.68	140.795	121.68	110.3	1.83421	0.86655	1.91079	1.29337	19.315	3.32	40.95	452.5	123	49.8	342.5	440.5	172	464.5	233	282	49.8	37.6	147	672.5	159.5	819	330.5	1612	379.5	147	953.5	3541	514	782	367	282	74.2	49.8	98.7	1148.5	123	1270.5	416	123	98.7	74.2
Female	42.0406	BNT162b2	351	116.62	154.084	120.99	101.52	2.08253	0.84788	1.70562	1.25584	23.9	4.56	46.8	25.4	25.4	25.4	49.8	37.6	49.8	233	123	294	110.85	25.4	196.5	294	343	1343.5	1112	2015	892	86.45	1588	1161	696.5	709	452.5	221	74.2	49.8	123	758	123	611	147	74.2	196	123
Female	32.7481	BNT162b2	425.5	129.7	140.715	132.72	113.18	1.38567	0.59857	1.23566	0.97271	21.85	4.605	42.35	1356	477	74.2	1051	904	672.5	880	574.5	184	37.6	37.6	98.7	575	110.85	636	159.5	1222	270	98.7	587	2662	392	660	343	709	147	49.8	221	1490	770	1478	648	221	74.2	74.2
Female	37.4656	BNT162b2	331.5	98.2503	100.719	105.072	86.7398	2.14787	1.54801	2.36094	2.21961	35.65	9.57	54.55	2125	318.5	49.8	1514.5	2784	611.5	1197	526	172	25.4	25.4	110.85	464.5	74.2	514	110.85	1502.5	440.5	123	855.5	3871	745.5	818.5	526	147	49.8	49.8	98.7	489.5	98.7	953	245.5	1502.5	270	110.85
Female	65.0116	mRNA-1273	251	74.1834	104.731	96.7411	75.8256	1.39637	0.77064	1.34554	1.04964	19	2.57	45.4	550.5	159.5	37.6	367.5	770	208.5	489.5	233	147	25.4	25.4	49.8	904.5	49.8	843.5	208.5	1051	282	74.2	709	1319.5	404	514	257.5	110.85	25.4	49.8	49.8	257.5	74.2	1221.5	330.5	587	135.35	123
Female	58.7801	BNT162b2	605.5	98.67	136.905	122.4	107.66	1.8826	1.45702	1.97867	1.6705	23.86	4.42	41.4	2845	1100	123	2528	1685.5	1685.5	1197.5	709	172	25.4	25.4	98.7	745.5	86.45	599.5	135	1710	343	123	1014	3541	599	831	355	477	123	62	233	1869	306	1527	635.5	941	294	74.2
Female	32.1733	mRNA-1273	62.3	115.65	125.924	104.54	100.45	3.13201	1.79248	3.64454	3.03348	24.85	5.485	54.15	25.4	25.4	25.4	49.8	49.8	49.8	257.5	110.85	147	25.4	49.8	98.7	404	172	709	159.5	3126	355	123	1050.5	5555.5	733.5	1124	611.5	367	110.85	49.8	171.5	794.5	306.5	1746.5	574.5	74.2	49.8	49.8
Female	57.2196	mRNA-1273	426	106.77	159.516	139.2	124	1.53709	0.7684	1.16609	1.15919	25.55	5.465	47.6	2442	867.5	98.7	1820	2454.5	1087.5	1429	990	306	74.2	25.4	147	709	245.5	660.5	147.5	514	196	74.2	367	782	270	367.5	208.5	391.5	172	49.8	245	501.5	257.5	1282.5	477	208.5	123	74.2
Female	42.6019	mRNA-1273	399	132.007	171.236	147.468	134.242	2.70616	1.86354	2.73812	2.32959	25.1	4.79	45.15	25.4	25.4	25.4	49.8	49.8	49.8	318.5	110.85	208.5	37.6	25.4	98.7	379.5	123	709	184	1026	270	123	611	2003	465	562.5	294	1063	257.5	86.45	355	2552.5	746	1575.5	818.5	294	196	123
Female	26.7904	BNT162b2	176.5	144.962	162.36	149.47	133.619	1.87243	0.527778	1.51221	2.90323	16.95	3.885	41	904.5	208.5	49.8	526	1148	367	697	379.5	74.2	25.4	25.4	49.8	172	49.8	623.5	98.7	1954	318	49.8	941	5238	514	892	416	172	49.8	25.4	74.2	477	98.7	794.5	245	684.5	98.7	74.2
Female	30.1828	BNT162b2	461.5	116.829	143.582	130.133	127.238	1.77614	0.8352	1.35411	1.07325	27.2	5.03	49.5	1856.5	697	74.2	1441	1063	867.5	855.5	526	49.8	25.4	25.4	49.8	245	49.8	526	62	2589	721.5	233	1490	4310	1014	1063	611.5	428	135	49.8	196	1124	379.5	1453.5	538	1124	306	98.7
Female	31.067	BNT162b2	363.5	134.31	176.034	155.145	132.435	4.1589	3.46856	6.85655	5.77026	25.9	5.83	46.95	1368.5	477	49.8	1160.5	1539	709	1026	733.5	49.8	25.4	25.4	49.8	123	49.8	2699	440.35	2137.5	672.5	49.8	1734.5	3663	1124	1295	831	404	49.8	74.2	221	367	221	1234	318.5	355	245	98.7
Female	48.6609	BNT162b2	26.4	116.101	143.534	116.574	101.477	3.2617	0.51106	2.22485	0.87428	29.25	6.195	54.75	550.5	184	49.8	416	379.5	282	563	306	74.2	25.4	25.4	74.2	257.5	74.2	818.5	281.5	648	233	74.2	489.5	1099.5	294	477	282	623.5	208.5	49.8	355	1209.5	318.5	1881	965.5	98.7	74.2	49.8
Female	35.8967	BNT162b2	360	111.971	145.392	135.121	116.873	1.34524	0.55632	1.15732	0.87894	18.4	3.61	43.6	2552	697	135	1722	2015	904.5	1258.5	818.5	74.2	25.4	25.4	49.8	294	49.8	660	135.35	819	294	98.7	514	1478	465	452.5	245	282	49.8	49.8	98.7	819	184	1405	343	282	147	86.45
Female	23.6474	BNT162b2	234.5	104.693	138.542	123.597	104.193	1.77804	0.61696	1.36247	1.01332	31.4	8.56	54.6	1246	464.5	62	1026	721.5	648	892	623.5	98.7	25.4	25.4	49.8	477	98.7	550	135.35	953.5	330.5	74.2	550.5	2088.5	464.5	611	367	257.5	74.2	49.8	123	843.5	257.5	1124	282	147	98.7	74.2
Female	45.7067	mRNA-1273	289	81.3405	101.704	99.7234	71.1381	2.05016	0.7812	1.61944	1.44801	41.6	10.13	61.45	4578.5	1417	257.5	3089	4285.5	1917.5	2161.5	1991	208.5	49.8	25.4	110.85	806.5	135	538	159.5	1844.5	697	221	1551	3382	843	977.5	684.5	208.5	74.2	49.8	110.85	428	172	855.5	221	147	98.7	74.2
Female	45.9996	BNT162b2	475.5	102.58	151.095	135.43	125.46	1.66652	0.85329	1.42942	1.21704	27.9	6.22	46.8	3516.5	953	159.5	2430.5	4017	1002	1563.5	1050.5	294	25.4	49.8	74.2	978	74.2	648	159.5	1832	843	147	1539	2040	684.5	721.5	428	221	74.2	49.8	98.7	611	147	1368.5	318	221	147	98.7
Male	32.7837	BNT162b2	395	109.27	174.686	145.01	121.16	1.78784	0.97125	1.56928	1.19657	24.4	5.795	49.7	98.6	25.4	25.4	49.8	428.5	49.8	318.5	147	428	25.4	49.8	123	867.5	147	940.5	233	1832	343	74.2	978	3932	587	1051	587	220.5	49.8	49.8	86.45	770	110.85	1502.5	428	282	233	123
Female	24.737	BNT162b2	438	124.256	162.062	140.056	123.043	1.81937	1.115	1.71332	1.79516	37.65	8.32	57.5	86.4	25.4	25.4	62	184	98.6	330.5	208.5	49.8	25.4	25.4	49.8	74.2	49.8	379.5	74.2	1539	294	172	733	3297	636	1002	489	355	147	49.8	208.5	318	452.5	1002	391.5	538.5	270	98.7
Female	30.0348	mRNA-1273	354	116.93	161.084	143.81	113.95	1.5043	0.6231	1.28852	0.94595	29.95	6.885	49.2	221	49.8	25.4	98.7	416	123	416	221	74.2	49.8	25.4	98.7	62	159.5	574.5	123	2247	1038.5	208.5	1844	3138	1405	1466	1038.5	282	147	49.8	221	330.5	465	965	477	74.2	98.7	74.2
Female	48.8032	BNT162b2	365	105.928	174.132	145.699	107.127	2.6105	1.56849	3.48036	2.52072	31.85	8.015	51.5	1136.5	440	49.8	965.5	391.5	623.5	733.5	611.5	86.45	25.4	25.4	49.8	428	74.2	489	86.45	3236	1160.5	147	2271.5	3309	1685.5	1624.5	1600	147	74.2	49.8	98.7	318	196	757.5	245	587	416	123
Female	26.6536	mRNA-1273	501	116.941	160.149	150.844	124.432	1.40415	0.5665	1.04822	0.93233	34.3	7.235	51.75	147	62	25.4	110.85	147	123	294	184	37.6	25.4	25.4	49.8	74.2	49.8	171.5	49.8	4041.5	1270.5	367	2784.5	8008.5	2381.5	2357	2088.5	672.5	147	49.8	196	1075	501.5	794.5	672.5	123	159.5	110.85
Female	31.7542	mRNA-1273	409.5	129.54	164.713	155.56	129.54	1.93873	1.2306	1.76666	1.3701	28.05	6.28	48.4	37.6	25.4	25.4	49.8	62	49.8	269.5	123	392	74.2	25.4	440	611	233	1002	221	2332.5	684.5	306	1648.5	4456.5	929	1283	831	660	220.5	74.2	343	1331.5	501.5	1453.5	648	404	135	98.7
Female	23.1435	mRNA-1273	332	132.5	174.142	122.07	113.51	1.63614	0.66598	1.68608	1.923	34.3	7.355	50.45	2247	513.5	147.5	1331.5	3296.5	941	1319.5	929	257.5	49.8	37.6	98.7	550.5	123	648	208.5	4749.5	1026.5	245	2174	8692.5	2381.5	2699	2027.5	343	98.7	62	159.5	648	270	1038.5	452.5	818.5	355	135
Female	47.2181	mRNA-1273	377.5	82.49	110.85	91.29	88.14	1.91302	0.99102	1.61301	1.18223	18.48	3.885	42.45	37.6	25.4	25.4	49.8	74.25	49.8	343	122.85	269.5	74.2	25.4	159.5	379.5	294	770	318.5	1197	306	110.85	623.5	2137.5	440	806.5	416	464.5	123	49.8	196	1087.5	306	1588	562.5	221	74.2	49.8
Female	40.8441	mRNA-1273	239	108.36	154.698	125.02	112.56	1.3663	0.62658	1.16792	0.94769	34.1	8.005	50.6	49.8	25.4	25.4	49.8	49.8	49.8	306	123	74.2	25.4	25.4	49.8	367	74.2	550.5	98.7	3004	1100	172	2735	2223	1344	1319	1051	342.5	62	49.8	110.85	831	196	1233.5	294	440	270	196
Female	24.8328	BNT162b2	472.5	106.79	132.875	108.26	108.93	3.61592	2.28038	5.10482	3.2889	38.9	7.925	54.05	208.5	74.2	37.6	159.5	330.5	122.85	416	281.5	147	25.4	25.4	184	110.85	98.7	538.5	74.2	3748.5	1551	514	2772	6141	2442.5	2418	1771	172	74.2	74.2	123	428	172	855.5	196	1331.5	404	123
Female	30.3087	BNT162b2	375	108.919	152.894	123.71	109.431	1.74009	0.547724	1.27065	1.47284	25.25	5	45.15	86.45	25.4	25.4	74.2	86.45	62	318	147	37.6	25.4	25.4	49.8	49.8	49.8	563	135	1637	440	123	1197	2760	709	929	563	147	49.8	49.8	98.7	416	147	1172.5	367	343	294	74.2
Female	28.2964	BNT162b2	444	121.71	157.421	141.07	130.93	2.50107	0.67905	2.16534	1.19948	20.5	3.935	42.95	1673.5	538	62	1173	1808	696.5	965.5	660	49.8	25.4	25.4	49.8	98.7	74.2	404	74.2	1991	562.5	147	1209.5	3895	855.5	1026.5	575	123	49.8	49.8	74.2	306	98.7	745.5	123	294	147	74.2
Female	35.0206	BNT162b2	53.25	108.87	134.523	116.28	100.26	2.12202	0.67374	1.67406	1.46413	23.11	5.255	46.85	794.5	147	49.8	464.5	1039	282	574.5	257.5	220.5	25.4	37.6	86.45	599.5	86.45	965.5	233	196	49.8	49.8	123	367	74.2	270	74.2	342.5	62	49.8	98.7	1111.5	159.5	1490.5	416	501.5	245	123
Female	23.3271	BNT162b2	447	115.28	181.096	156.21	132.17	1.97958	0.98235	1.65711	1.4121	24.45	5.455	44.4	98.6	49.8	25.4	74.2	110.85	74.2	343	184	123	25.4	25.4	74.2	599	98.7	489.5	86.45	2064	770	196	1612.5	1453.5	1038.5	1014.5	733	452.5	184	49.8	294	599	330.5	892	379.5	379.5	172	74.2
Female	37.2137	BNT162b2	214.5	119.74	158.16	130.86	120.68	1.83063	0.41819	1.58147	0.92251	19.08	4.07	44.25	550.5	159.5	49.8	367.5	636	257.5	526	281.5	159.5	49.8	37.6	123	245	196	1014	513.5	428	159.5	49.8	306	782	208.5	330.5	135	221	98.7	49.8	159.5	428	172	1258	452.5	110.85	233	123
Female	26.0977	BNT162b2	448	120.4	164.654	136.42	116.5	4.07804	3.31296	6.06682	4.35841	23.35	4.56	47.2	37.6	25.4	25.4	49.8	62	49.8	257.5	110.85	74.2	25.4	25.4	49.8	159.5	86.45	636	135	2003	379.5	147	1087.5	5750.5	575	892	452.5	221	86.45	49.8	123	465	208.5	1649	379.5	172	98.7	74.2
Female	27.3053	BNT162b2	512	112.62	160.319	129.288	115.501	3.07787	0.87296	2.18929	1.13869	21.4	4.07	42.05	3174.5	977.5	135	2430	2540.5	965.5	1514.5	904.5	172	49.8	25.4	123	416	123	819	147	2149.5	794.5	196	1759	1979	916.5	770	623.5	245	49.8	49.8	123	855.5	123	1136.5	269.5	2711	1148	98.7
Female	34.922	mRNA-1273	283.5	119.95	142.562	123.52	114.47	1.91571	0.61226	1.54497	0.941805	21.2	4.375	42.5	98.7	25.4	25.4	74.2	74.2	74.2	343	159.5	74.2	25.4	25.4	49.8	257.5	74.2	367.5	86.45	2040	721	257.5	1392.5	2735.5	1087.5	1136	867.5	1710	550.5	74.2	806.5	3003.5	2198.5	1490.5	1490.5	123	257.5	159.5
Female	29.5175	BNT162b2	479.5	105.449	125.413	119.188	101.383	2.47216	1.1151	2.19728	1.49047	20.735	4.385	41.55	2857.5	684.5	86.45	1783	4078	953	1466	916.5	49.8	25.4	25.4	49.8	184	49.8	501.5	86.45	1173	367	74.2	758	2418	514	709	367	123	49.8	37.6	86.45	172	159.5	1185	270	697	416	74.2
Female	67.1937	BNT162b2	218	82.9491	123.441	100.508	99.6447	1.54628	0.6994	1.60614	1.07294	17.6	3.415	37.85	1234	355	74.2	892.5	1685.5	550.5	892	477	25.4	25.4	25.4	49.8	74.2	74.2	501.5	49.8	1612.5	367	98.7	807	3700	611	770	416	282	25.4	49.8	74.2	770	123	1258	257.5	477	135	49.8
Female	22.9437	mRNA-1273	420	92.95	157.736	140.22	118.06	1.35726	0.8816	1.34321	1.11355	29.15	7.21	50.9	4017	2210.5	208.5	3419	2064	2527.5	1734	1319.5	49.8	25.4	25.4	49.8	147	74.2	392	74.2	1795	746	159.5	1087	4322.5	965.5	1124	843.5	1698	550.5	147	794.5	3382.5	1502.5	2113	2003	270	282	123
Female	61.1238	mRNA-1273	106.5	109.82	142.973	131.32	113.17	2.43962	1.13724	2.08273	1.49893	28.8	7.08	53.7	1490.5	575	74.2	1173	965.5	758	941	648	623.5	159.5	25.4	330.5	953.5	501.5	880	330.5	831	208.5	74.2	440	2247	367	587	318	599	196	49.8	282	1356	440.5	1600	623.5	282	74.2	49.8
Female	67.0897	mRNA-1273	351.5	105.509	148.966	137.58	126.892	7.23081	5.643	11.8841	10.5917	26.9	6.31	50.9	25.4	25.4	25.4	49.8	25.4	49.8	294	135	110.85	25.4	25.4	74.2	233	123	672.5	184	1063	343	123	697	1465.5	440	599	391.5	635.5	184	62	294	3236	440.5	1832	916.5	379.5	123	49.8
Female	24.162	BNT162b2	230.5	110.012	141.563	126.655	117.907	2.08538	1.02816	1.74361	1.24032	31.95	7.85	52.55	892	257.5	74.2	757.5	684.5	330.5	636	367	172	25.4	49.8	98.7	575	74.2	611.5	147	1368	367	147	831	3175	367	660	318	379.5	98.7	74.2	196	855.5	233	1234	416	733.5	501.5	196
Female	68.0671	BNT162b2	421.5	106.243	164.827	141.722	109.79	2.42766	1.74845	2.82978	2.13087	27.2	5.915	55	978	245	49.8	636	1246	392	733	440	49.8	25.4	25.4	49.8	172	49.8	623.5	135	1258.5	306	74.2	806.5	3443.5	379.5	672.5	306	135	49.8	49.8	49.8	1124	86.45	1124	282	611	221	123
Female	26.878	BNT162b2	340	103.93	122.778	119.96	100.87	2.9265	1.97728	3.4576	2.27623	22.07	5.53	47.15	37.6	25.4	25.4	49.8	86.45	49.8	270	123	550.5	74.2	49.8	294	1148	257.5	1014.5	294	1356	330.5	98.7	794.5	3150	477	758	379.5	733.5	208.5	74.2	342.5	1173	513.5	1868.5	1002	159.5	379.5	208.5
Female	37.3862	BNT162b2	432	114.98	136.907	131.57	112.41	1.94538	0.320914	1.43549	0.867527	27.95	6.045	44.35	98.6	25.4	25.4	98.6	122.85	98.6	318.5	184	49.8	25.4	25.4	49.8	245	74.2	428.5	98.7	1429	623.5	221	1234	1991	782	990	819	379.5	147	74.2	233	587	367.5	770	403.5	233	172	98.7
Female	27.2586	mRNA-1273	396.5	118.07	129.761	109.92	101.9	9.93315	4.62215	8.71675	7.5336	21.98	4.68	44.55	1417	343	74.2	782.5	2100.5	599	977.5	636	98.7	25.4	25.4	49.8	147	49.8	477	98.6	2686.5	574.5	147	1222	6275	965.5	1307	757.5	977.5	98.7	74.2	159.5	2613	428	1685.5	635.5	245	86.45	49.8
Female	28.7509	BNT162b2	289	109.35	129.356	115.14	99.42	1.44921	0.3925	1.33499	0.73963	32.6	7.705	55.7	74.2	25.4	25.4	74.2	86.45	74.2	306	208.5	74.2	25.4	25.4	49.8	270	49.8	733.5	98.7	2882	770	208.5	1954	5689.5	1234	1563.5	1063	452.5	135	62	233	1039	342.5	1649	672.5	221	98.7	98.7
Female	27.7461	BNT162b2	174	115.049	118.833	108.591	104.932	2.33597	0.86756	1.97157	1.44686	13.51	2.14	37.3	294	74.2	49.8	196.5	428	135	440.5	196.5	135	25.4	25.4	74.2	575	62	721.5	159.5	929	208.5	49.8	599	1295	416	562.5	330.5	172	49.8	25.4	74.2	563	98.7	1246	392	196	74.2	74.2
Female	24.0772	BNT162b2	485	114.518	122.068	116.916	105.111	1.95777	0.485793	1.59194	1.26111	26.7	5.415	43.8	74.25	25.4	25.4	62	37.6	86.45	294	135	184	86.45	25.4	123	196	306	514	74.2	1429.5	379.5	123	794.5	3785	526	660.5	428	1612.5	98.7	49.8	196	5396.5	489.5	2015	818.5	147	147	74.2
Male	40.8331	mRNA-1273	472.5	113.686	128.254	114.747	100.36	1.67103	0.60165	1.33055	0.941465	33.5	8.485	54.8	49.8	25.4	25.4	49.8	98.6	74.2	330.5	196.5	49.8	25.4	25.4	49.8	184	49.8	379.5	49.8	1112	294	172	819	2772	416	660	392	343	147	49.8	196	318	404	867.5	404	3541	2125	147
[truncated: 37 more columns]

## Sheet: RBD depletion
ADCP																														ADNP
WT_D614G						B.1.1.7						B.1.351						P1						B.1.617.2						WT_D614G						B.1.1.7						B.1.351						P1
RBD- Moderna	RBD- Pfizer	RBD- convalescent	RBD+ Moderna	RBD+ Pfizer	RBD+ convalescent	RBD- Moderna	RBD- Pfizer	RBD- convalescent	RBD+ Moderna	RBD+ Pfizer	RBD+ convalescent	RBD- Moderna	RBD- Pfizer	RBD- convalescent	RBD+ Moderna	RBD+ Pfizer	RBD+ convalescent	RBD- Moderna	RBD- Pfizer	RBD- convalescent	RBD+ Moderna	RBD+ Pfizer	RBD+ convalescent	RBD- Moderna	RBD- Pfizer	RBD- convalescent	RBD+ Moderna	RBD+ Pfizer	RBD+ convalescent	RBD- Moderna	RBD- Pfizer	RBD- convalescent	RBD+ Moderna	RBD+ Pfizer	RBD+ convalescent	RBD- Moderna	RBD- Pfizer	RBD- convalescent	RBD+ Moderna	RBD+ Pfizer	RBD+convalescent	RBD- Moderna	RBD- Pfizer	RBD- convalescent	RBD+ Moderna	RBD+ Pfizer	RBD+ convalescent	RBD- Moderna	RBD- Pfizer
7336.33	6292.61	2740	8260.77	8665.82	3098.64	66.9477	55.8165	23.3751	71.7403	55.0404	22.9563	33801.3	29698.2	9007.17	34563.5	29051.7	8511.24	64.6212	58.1607	33.8169	82.6245	89.9166	42.3236	6266.79	6018.62	2783.67	8219.16	7765.28	3358.36	2362.95	1068.95	1408.53	1513.19	1232.2	1420.62	23.9509	10.9126	18.0944	15.5771	15.391	12.8243	10377.1	4624.3	4364.01	8105.09	5487.38	5106.34	36.8941	16.8008
7743.68	5896.12	7227.05	8104.82	8041.05	7340.59	63.6691	53.2639	63.6599	62.9386	62.134	56.8393	36917.6	30332.4	32728.5	36550.7	33586.1	32106.2	66.0935	60.426	85.5257	84.2014	76.044	85.2235	7214.88	5874.54	8251.89	8401.74	7666.17	7695.05	1727.08	1068.94	2099.28	1425.08	1063.92	2154.18	17.5189	11.8575	22.8535	15.0642	12.7434	16.9656	9333.25	5491.53	6870.86	6769.05	4222.64	8452.82	33.3811	21.63
6828.51	6586.23	5125.02	8278.86	8439.85	6895.6	60.551	58.1139	40.9056	64.3663	66.6796	54.7868	36843.1	35178	28720.3	37324.5	38173.2	28541.5	53.9107	53.7355	74.5607	94.9894	77.5561	84.6916	5924.4	6418.1	6597.08	8684.25	8214.73	7221.54	1395.91	1248.94	1639.93	1299.85	1176.24	1773.28	13.5065	14.0731	22.7216	14.8193	15.8648	12.9992	6398.95	5866.47	5723.23	6250.28	5515.64	6932.2	32.4964	28.0355
7644.83	7597.41	5568.37	8338.32	8149.28	7511.93	70.7714	54.8588	44.647	65.0271	57.8017	53.737	34924.9	34252.1	29757.9	35512.2	35192.3	34510.7	66.7285	61.1414	73.7003	91.2056	84.456	97.2323	6977.9	7269	7055.94	8646.99	7834	8415.86	1802.74	852.041	1747.67	1644.55	1184.08	1740.79	17.5404	10.8439	22.7088	17.951	11.9623	17.4515	7086.13	3559.18	6757.85	7489.7	4386.28	6324.48	32.6604	18.3449
8228.92	8257.72	4742.66	8915.66	8541.17	7372.09	64.8742	69.5339	37.6466	68.8264	71.7543	48.1481	37258.8	38157.2	26147.5	38937.3	38061.8	30651.2	63.6468	63.2078	59.3683	95.3611	85.301	89.593	7804.05	7578.34	5923.66	8470.51	8208.17	7724.94	2043.05	1003.68	1317.43	1441.8	1215.38	1847.87	20.5818	10.2274	26.3725	15.555	10.283	11.4169	7625.74	3680.38	4594.67	7774.84	5497.62	7043.63	20.8446	21.6836
9440.35	5935.96	3480.95	8761.27	6915	5987.77	83.2875	45.5288	28.0155	76.7012	52.6358	38.8524	37591.3	24805.6	18248.5	35599	27670.2	22548.6	99.5841	68.4571	48.1118	110.288	79.7051	78.2217	8869.82	5894.38	3695.73	9520.49	7603.4	5589.7	2499.49	910.29	1478.74	2009.54	1625.84	1716.81	21.6989	9.99297	19.8643	23.1356	26.1569	15.2579	8718.84	3982.38	4977.45	9477.77	6334.44	5875.27	34.211	17.8955
9832.52	6972.37	4125.68	8586.79	8490.55	7366.74	83.9103	61.4187	30.0913	76.2285	59.8077	36.3469	38463.1	34086.4	23489.4	38601.2	31709.1	28224.4	113.872	80.8993	48.8535	106.042	99.1946	84.0308	9564.32	6626.64	4903.19	8672.07	8150.6	7468.81	1682.13	1231.36	1741.69	1591.01	1534.22	1817.91	19.0775	13.6141	23.2525	16.1269	20.0308	13.7456	8053.26	6202.25	5407.57	6559.43	6066.67	7062.88	16.2963	27.2689
7804.74	8309.73	2692.52	8154.5	8350.01	5146.56	59.3933	55.6334	23.9876	73.3185	79.5723	34.3977	32887.5	33892.5	14102.8	37566.7	37798.3	18916.2	88.2556	83.2379	33.8984	95.3658	90.9013	64.5236	8165.59	7677.89	3667.17	8662.78	8207.34	6660.81	1818.49	1266.64	1538.57	1895.43	978.121	1660.2	17.5968	15.4826	23.1977	20.2496	11.4395	12.103	6694.26	6444.95	4749.31	8289.89	4798.86	7878.96	15.3639	9.99476
7781.59	7656.06	4047.49	8198.95	8400.33	9046.34	59.6917	51.9379	37.034	77.582	73.1001	76.2657	33590.4	34455	25368.1	35604.4	35761.6	37839.2	81.7438	75.1053	49.6008	93.9644	91.0408	97.7999	7634.38	7699.77	4597.55	8138.03	8362.73	8866.11	1604.45	1041.06	1593.94	1484.27	1137.13	2173.17	15.5556	14.1898	26.4731	17.4017	13.1011	13.6566	6573.35	5706.1	4862.14	5589.36	5075.83	8230.4	15.2913	10.1328
9286.19	10112.2	4270.19	8391.46	8967.71	3478.6	67.4703	71.9453	40.7753	80.2086	81.3986	25.9258	36200.6	39775.9	19370.1	35963	33869.9	7523.71	93.3486	93.9597	46.307	99.495	94.1726	32.2892	8907.11	8792.4	4424.61	8399.03	8735.09	2730.48	1807.55	1430.7	2064.1	1978.61	1599.1	1841.91	19.2364	16.2971	24.2422	21.3168	17.2175	17.1369	8593.86	6988.15	5505.05	9117.64	7329.43	6374.36	34.4826	32.6834
[truncated: 100 more columns]
