# Supplementary material for: mRNA-1273 and BNT162b2 COVID-19 vaccines elicit antibodies with differences in Fc-mediated effector functions
Source: Sci Transl Med. 2022 Mar 29:eabm2311. doi: 10.1126/scitranslmed.abm2311 (PMC8995030; doi:10.1126/scitranslmed.abm2311)
Supplement: Supplementary file 3 — Data files S1 to S3 [file scitranslmed.abm2311_data_files.zip › abm2311_data_file_s2.xlsx]

## Sheet: stat_MvsP
Supplementary Table 1
assay	antigen	type	group1	group2	n1	n2	p (Mann-Whitney U-test)	p.adjusted (BH)	p.adjusted(BH)	Median BNT162b2 / Median mRNA-1273
ADCD	S	Function	BNT162b2	mRNA-1273	45	28	0.424	0.520914		1.00133
ADCP	B1.1.7	Function	BNT162b2	mRNA-1273	45	28	0.291	0.421541		1.00513
ADCP	D614G.E484K	Function	BNT162b2	mRNA-1273	45	28	0.352	0.465723		1.01441
ADCP	D614G.K417N	Function	BNT162b2	mRNA-1273	45	28	0.843	0.854941		0.949885
ADCP	D614G.S	Function	BNT162b2	mRNA-1273	45	28	0.826	0.854941		0.984426
ADCP	S	Function	BNT162b2	mRNA-1273	45	28	0.679	0.739165		0.991814
ADNKA.CD107a	S	Function	BNT162b2	mRNA-1273	45	28	0.0329	0.14147		0.871441
ADNKA.IFNg	S	Function	BNT162b2	mRNA-1273	45	28	0.0247	0.118011		0.806704
ADNKA.MIP1b	S	Function	BNT162b2	mRNA-1273	45	28	0.0206	0.110725		0.927264
ADNP	B1.1.7	Function	BNT162b2	mRNA-1273	45	28	0.765	0.812222		1.05444
ADNP	D614G.E484K	Function	BNT162b2	mRNA-1273	45	28	0.0836	0.217867		1.18812
ADNP	D614G.K417N	Function	BNT162b2	mRNA-1273	45	28	0.8	0.839024		1.06918
ADNP	D614G.S	Function	BNT162b2	mRNA-1273	45	28	0.0702	0.213517		1.19154
ADNP	S	Function	BNT162b2	mRNA-1273	45	28	0.00835	0.0512929		0.577114
FCGR2A	Alpha	FcR	BNT162b2	mRNA-1273	45	28	0.0411	0.160664		0.809977
FCGR2A	Beta	FcR	BNT162b2	mRNA-1273	45	28	0.0777	0.217867		0.944804
FCGR2A	Gamma	FcR	BNT162b2	mRNA-1273	45	28	0.0219	0.110788		0.838404
FCGR2A	NTD	FcR	BNT162b2	mRNA-1273	45	28	0.00132	0.0155875	*	0.478168
FCGR2A	RBD	FcR	BNT162b2	mRNA-1273	45	28	0.12	0.24		0.911856
FCGR2A	S	FcR	BNT162b2	mRNA-1273	45	28	0.099	0.218749		0.913178
FCGR2A	S1	FcR	BNT162b2	mRNA-1273	45	28	0.0977	0.218749		0.894409
FCGR2A	S2	FcR	BNT162b2	mRNA-1273	45	28	0.192	0.33712		0.960028
FCGR2B	Alpha	FcR	BNT162b2	mRNA-1273	45	28	0.114	0.237524		1.02057
FCGR2B	Beta	FcR	BNT162b2	mRNA-1273	45	28	0.254	0.390071		0.973188
FCGR2B	Gamma	FcR	BNT162b2	mRNA-1273	45	28	0.0617	0.210369		0.958112
FCGR2B	NTD	FcR	BNT162b2	mRNA-1273	45	28	0.00185	0.0176778	*	0.923747
FCGR2B	RBD	FcR	BNT162b2	mRNA-1273	45	28	0.231	0.37483		1.14045
FCGR2B	S	FcR	BNT162b2	mRNA-1273	45	28	0.0988	0.218749		0.917937
FCGR2B	S1	FcR	BNT162b2	mRNA-1273	45	28	0.194	0.33712		0.924126
FCGR2B	S2	FcR	BNT162b2	mRNA-1273	45	28	0.274	0.413404		0.979387
FCGR3A	Alpha	FcR	BNT162b2	mRNA-1273	45	28	0.102	0.2193		0.893598
FCGR3A	Beta	FcR	BNT162b2	mRNA-1273	45	28	0.337	0.452844		0.963863
FCGR3A	Gamma	FcR	BNT162b2	mRNA-1273	45	28	0.0714	0.213517		0.974806
FCGR3A	NTD	FcR	BNT162b2	mRNA-1273	45	28	0.00625	0.0413462	*	0.365431
FCGR3A	RBD	FcR	BNT162b2	mRNA-1273	45	28	0.218	0.360538		1.0388
FCGR3A	S	FcR	BNT162b2	mRNA-1273	45	28	0.238	0.379037		0.963611
FCGR3A	S1	FcR	BNT162b2	mRNA-1273	45	28	0.245	0.383091		0.949891
FCGR3A	S2	FcR	BNT162b2	mRNA-1273	45	28	0.298	0.421541		1.01426
FCGR3B	Alpha	FcR	BNT162b2	mRNA-1273	45	28	0.116	0.237524		0.854298
FCGR3B	Beta	FcR	BNT162b2	mRNA-1273	45	28	0.145	0.283409		0.940755
FCGR3B	Gamma	FcR	BNT162b2	mRNA-1273	45	28	0.0469	0.173433		0.831052
FCGR3B	NTD	FcR	BNT162b2	mRNA-1273	45	28	0.00317	0.0247836	*	0.643393
FCGR3B	RBD	FcR	BNT162b2	mRNA-1273	45	28	0.208	0.350745		0.996875
FCGR3B	S	FcR	BNT162b2	mRNA-1273	45	28	0.0636	0.210369		0.902698
FCGR3B	S1	FcR	BNT162b2	mRNA-1273	45	28	0.165	0.308478		0.902919
FCGR3B	S2	FcR	BNT162b2	mRNA-1273	45	28	0.196	0.33712		1.02479
IgA1	Alpha	Titer	BNT162b2	mRNA-1273	45	28	2.55e-05	0.0010965	**	0.463312
IgA1	Beta	Titer	BNT162b2	mRNA-1273	45	28	0.364	0.471075		0.846467
IgA1	Gamma	Titer	BNT162b2	mRNA-1273	45	28	0.000539	0.00794067	**	0.604938
IgA1	NTD	Titer	BNT162b2	mRNA-1273	45	28	0.00145	0.0155875	*	0.803226
IgA1	RBD	Titer	BNT162b2	mRNA-1273	45	28	1.64e-05	0.0010965	**	0.390526
IgA1	S	Titer	BNT162b2	mRNA-1273	45	28	0.000425	0.00794067	**	0.435353
IgA1	S1	Titer	BNT162b2	mRNA-1273	45	28	9.43e-05	0.00270327	**	0.427083
IgA1	S2	Titer	BNT162b2	mRNA-1273	45	28	0.0389	0.159305		0.677668
IgG1	Alpha	Titer	BNT162b2	mRNA-1273	45	28	0.502	0.583405		3.09804
IgG1	Beta	Titer	BNT162b2	mRNA-1273	45	28	0.626	0.690205		1.76322
IgG1	Gamma	Titer	BNT162b2	mRNA-1273	45	28	0.582	0.65226		2.10132
IgG1	NTD	Titer	BNT162b2	mRNA-1273	45	28	0.762	0.812222		1.58095
IgG1	RBD	Titer	BNT162b2	mRNA-1273	45	28	0.584	0.65226		2.76298
IgG1	S	Titer	BNT162b2	mRNA-1273	45	28	0.367	0.471075		4.75523
IgG1	S1	Titer	BNT162b2	mRNA-1273	45	28	0.287	0.421541		3.87793
IgG1	S2	Titer	BNT162b2	mRNA-1273	45	28	0.299	0.421541		3.69094
IgG2	Alpha	Titer	BNT162b2	mRNA-1273	45	28	0.0111	0.06364		0.603252
IgG2	Beta	Titer	BNT162b2	mRNA-1273	45	28	0.444	0.530333		0.980777
IgG2	Gamma	Titer	BNT162b2	mRNA-1273	45	28	0.524	0.600853		0.879479
IgG2	NTD	Titer	BNT162b2	mRNA-1273	45	28	0.845	0.854941		1
IgG2	RBD	Titer	BNT162b2	mRNA-1273	45	28	0.00619	0.0413462	*	0.806349
IgG2	S	Titer	BNT162b2	mRNA-1273	45	28	0.072	0.213517		0.504762
IgG2	S1	Titer	BNT162b2	mRNA-1273	45	28	0.0931	0.218749		0.576056
IgG2	S2	Titer	BNT162b2	mRNA-1273	45	28	0.31	0.43		0.678524
IgG3	Alpha	Titer	BNT162b2	mRNA-1273	45	28	0.188	0.33712		0.728258
IgG3	Beta	Titer	BNT162b2	mRNA-1273	45	28	0.0939	0.218749		0.760784
IgG3	Gamma	Titer	BNT162b2	mRNA-1273	45	28	0.082	0.217867		0.660788
IgG3	NTD	Titer	BNT162b2	mRNA-1273	45	28	0.0262	0.118589		0.742081
IgG3	RBD	Titer	BNT162b2	mRNA-1273	45	28	0.439	0.530333		0.713011
IgG3	S	Titer	BNT162b2	mRNA-1273	45	28	0.329	0.449111		0.839126
IgG3	S1	Titer	BNT162b2	mRNA-1273	45	28	0.474	0.558411		0.886316
IgG3	S2	Titer	BNT162b2	mRNA-1273	45	28	0.374	0.473		0.956936
IgM	Alpha	Titer	BNT162b2	mRNA-1273	45	28	0.0484	0.173433		1.24771
IgM	Beta	Titer	BNT162b2	mRNA-1273	45	28	0.000554	0.00794067	**	1.35778
IgM	Gamma	Titer	BNT162b2	mRNA-1273	45	28	0.00255	0.02193	*	1.35948
IgM	NTD	Titer	BNT162b2	mRNA-1273	45	28	0.893	0.893		1
IgM	RBD	Titer	BNT162b2	mRNA-1273	45	28	0.0826	0.217867		1.54244
IgM	S	Titer	BNT162b2	mRNA-1273	45	28	0.164	0.308478		1.10727
IgM	S1	Titer	BNT162b2	mRNA-1273	45	28	0.411	0.512261		1.02715
IgM	S2	Titer	BNT162b2	mRNA-1273	45	28	0.0992	0.218749		1.45634
