# Supplementary material for: mRNA-1273 and BNT162b2 COVID-19 vaccines elicit antibodies with differences in Fc-mediated effector functions
Source: Sci Transl Med. 2022 Mar 29:eabm2311. doi: 10.1126/scitranslmed.abm2311 (PMC8995030; doi:10.1126/scitranslmed.abm2311)
Supplement: Supplementary file 3 — Data files S1 to S3 [file scitranslmed.abm2311_data_files.zip › abm2311_data_file_s3.xlsx]

## Sheet: Figure 3
Supplementary Table 2
assay	antigen	type	group1	group2	n1	n2	p (Mann-Whitney U-test)	p.adjusted (BH)	p.adjusted(BH)	log10 MFI difference
IgG1	B.1.351.RBD	Titer	M	NInf	16	10	3.77e-07	1.92015e-05	***	0.802445
IgG1	B.1.617.2.RBD	Titer	M	NInf	16	10	3.77e-07	1.92015e-05	***	0.712538
IgG1	B.617.1.RBD	Titer	M	NInf	16	10	3.77e-07	1.92015e-05	***	0.724912
IgG3	B.1.617.2.RBD	Titer	M	NInf	16	10	3.77e-07	1.92015e-05	***	0.708398
IgG3	B.617.1.RBD	Titer	M	NInf	16	10	3.77e-07	1.92015e-05	***	0.703348
FcR2B	B.1.1.7.S	FcR	P	NInf	15	10	6.12e-07	1.92015e-05	***	1.04431
FcR3A	B.1.1.7.S	FcR	P	NInf	15	10	6.12e-07	1.92015e-05	***	0.52434
FcR3A	B.1.351.RBD	FcR	P	NInf	15	10	6.12e-07	1.92015e-05	***	1.24582
IgG1	B.1.351.RBD	Titer	P	NInf	15	10	6.12e-07	1.92015e-05	***	0.507468
IgG1	B.617.1.RBD	Titer	P	NInf	15	10	6.12e-07	1.92015e-05	***	0.432364
IgG1	P1.RBD	Titer	P	NInf	15	10	6.12e-07	1.92015e-05	***	0.0987663
IgG3	B.1.351.RBD	Titer	P	NInf	15	10	6.12e-07	1.92015e-05	***	0.501919
IgG3	P1.RBD	Titer	P	NInf	15	10	6.12e-07	1.92015e-05	***	0.113523
FcR2A	WT.S1	FcR	M	NInf	16	10	7.53e-07	1.92015e-05	***	1.57361
FcR3A	WT.S1	FcR	M	NInf	16	10	7.53e-07	1.92015e-05	***	1.50748
IgG3	B.1.351.RBD	Titer	M	NInf	16	10	7.53e-07	1.92015e-05	***	0.774567
FcR2A	B.1.1.7.S	FcR	P	NInf	15	10	1.22e-06	2.0536e-05	***	0.504872
FcR2A	WT.S1	FcR	P	NInf	15	10	1.22e-06	2.0536e-05	***	1.44434
FcR2B	WT.S1	FcR	P	NInf	15	10	1.22e-06	2.0536e-05	***	1.73193
FcR3A	WT.S1	FcR	P	NInf	15	10	1.22e-06	2.0536e-05	***	1.41189
IgG1	B.1.1.7.S	Titer	P	NInf	15	10	1.22e-06	2.0536e-05	***	0.711505
IgG1	B.1.617.2.RBD	Titer	P	NInf	15	10	1.22e-06	2.0536e-05	***	0.382636
IgG1	WT.S1	Titer	P	NInf	15	10	1.22e-06	2.0536e-05	***	0.946138
IgG3	B.617.1.RBD	Titer	P	NInf	15	10	1.22e-06	2.0536e-05	***	0.487656
FcR2A	B.1.1.7.S	FcR	M	NInf	16	10	1.51e-06	2.0536e-05	***	0.564527
FcR2A	B.1.351.RBD	FcR	M	NInf	16	10	1.51e-06	2.0536e-05	***	1.48312
FcR3A	B.1.351.RBD	FcR	M	NInf	16	10	1.51e-06	2.0536e-05	***	1.50898
IgG1	B.1.1.7.S	Titer	M	NInf	16	10	1.51e-06	2.0536e-05	***	0.969904
IgG1	B.1.351.S	Titer	M	NInf	16	10	1.51e-06	2.0536e-05	***	0.871116
IgG1	WT.S1	Titer	M	NInf	16	10	1.51e-06	2.0536e-05	***	1.24016
FcR2A	B.1.351.RBD	FcR	P	NInf	15	10	2.45e-06	2.6928e-05	***	1.2766
FcR2A	B.1.351.S	FcR	P	NInf	15	10	2.45e-06	2.6928e-05	***	0.196054
FcR3A	B.617.1.RBD	FcR	P	NInf	15	10	2.45e-06	2.6928e-05	***	1.1896
FcR3B	WT.S1	FcR	P	NInf	15	10	2.45e-06	2.6928e-05	***	1.7028
IgG3	B.1.617.2.RBD	Titer	P	NInf	15	10	2.45e-06	2.6928e-05	***	0.380477
FcR2B	WT.S1	FcR	M	NInf	16	10	2.64e-06	2.6928e-05	***	1.92146
FcR3A	B.1.1.7.S	FcR	M	NInf	16	10	2.64e-06	2.6928e-05	***	0.616241
FcR3A	B.617.1.RBD	FcR	M	NInf	16	10	2.64e-06	2.6928e-05	***	1.44514
FcR3B	WT.S1	FcR	M	NInf	16	10	2.64e-06	2.6928e-05	***	1.89168
IgG3	WT.S1	Titer	M	NInf	16	10	2.64e-06	2.6928e-05	***	1.19121
FcR2A	WT.S2	FcR	P	NInf	15	10	4.28e-06	3.54646e-05	***	-1.83213
FcR2B	WT.S2	FcR	P	NInf	15	10	4.28e-06	3.54646e-05	***	-1.88957
FcR3A	WT.RBD	FcR	P	NInf	15	10	4.28e-06	3.54646e-05	***	0.90795
FcR3A	WT.S2	FcR	P	NInf	15	10	4.28e-06	3.54646e-05	***	-1.74015
FcR3B	B.1.1.7.S	FcR	P	NInf	15	10	4.28e-06	3.54646e-05	***	0.941573
FcR3B	WT.S2	FcR	P	NInf	15	10	4.28e-06	3.54646e-05	***	-1.862
IgG1	B.1.351.S	Titer	P	NInf	15	10	4.28e-06	3.54646e-05	***	0.609447
IgG1	P1.S	Titer	P	NInf	15	10	4.28e-06	3.54646e-05	***	0.596051
FcR2A	WT.RBD	FcR	M	NInf	16	10	4.52e-06	3.54646e-05	***	1.02861
FcR2B	B.1.1.7.S	FcR	M	NInf	16	10	4.52e-06	3.54646e-05	***	1.15461
FcR3A	B.1.617.2.RBD	FcR	M	NInf	16	10	4.52e-06	3.54646e-05	***	1.23981
FcR3A	WT.RBD	FcR	M	NInf	16	10	4.52e-06	3.54646e-05	***	1.03789
FcR2A	B.1.1.7.RBD	FcR	M	NInf	16	10	7.15e-06	4.53745e-05	***	1.44302
FcR2A	B.1.617.2.RBD	FcR	M	NInf	16	10	7.15e-06	4.53745e-05	***	1.30466
FcR2A	B.617.1.RBD	FcR	M	NInf	16	10	7.15e-06	4.53745e-05	***	1.45785
FcR2B	WT.RBD	FcR	M	NInf	16	10	7.15e-06	4.53745e-05	***	1.47396
FcR3A	B.1.1.7.RBD	FcR	M	NInf	16	10	7.15e-06	4.53745e-05	***	1.36703
FcR3B	B.1.1.7.S	FcR	M	NInf	16	10	7.15e-06	4.53745e-05	***	1.05505
FcR3B	WT.RBD	FcR	M	NInf	16	10	7.15e-06	4.53745e-05	***	1.32181
IgG1	B.617.2.S	Titer	M	NInf	16	10	7.15e-06	4.53745e-05	***	0.745155
IgG1	P1.S	Titer	M	NInf	16	10	7.15e-06	4.53745e-05	***	0.827735
IgG1	WT.S	Titer	M	NInf	16	10	7.15e-06	4.53745e-05	***	0.879471
IgG3	B.1.351.S	Titer	M	NInf	16	10	7.15e-06	4.53745e-05	***	0.773001
FcR2A	WT.RBD	FcR	P	NInf	15	10	7.34e-06	4.53745e-05	***	0.947342
IgG3	B.1.351.S	Titer	P	NInf	15	10	7.34e-06	4.53745e-05	***	0.537702
IgG3	WT.S1	Titer	P	NInf	15	10	7.34e-06	4.53745e-05	***	0.873308
FcR2B	B.1.1.7.RBD	FcR	M	NInf	16	10	1.13e-05	6.57333e-05	***	1.33666
IgG1	P1.RBD	Titer	M	NInf	16	10	1.13e-05	6.57333e-05	***	0.231427
FcR2A	B.617.1.RBD	FcR	P	NInf	15	10	1.16e-05	6.57333e-05	***	1.10812
FcR2B	WT.RBD	FcR	P	NInf	15	10	1.16e-05	6.57333e-05	***	1.31118
FcR3B	WT.RBD	FcR	P	NInf	15	10	1.16e-05	6.57333e-05	***	1.18476
IgM	WT.S2	Titer	P	NInf	15	10	1.16e-05	6.57333e-05	***	-0.530369
IgG1	B.1.1.7.RBD	Titer	M	NInf	16	10	1.69e-05	9.1936e-05	***	0.924238
IgG1	WT.RBD	Titer	M	NInf	16	10	1.69e-05	9.1936e-05	***	1.19168
IgG3	B.1.1.7.S	Titer	M	NInf	16	10	1.69e-05	9.1936e-05	***	0.827624
FcR2B	B.1.351.RBD	FcR	P	NInf	15	10	1.84e-05	9.384e-05	***	0.65783
FcR3A	B.1.1.7.RBD	FcR	P	NInf	15	10	1.84e-05	9.384e-05	***	1.15903
FcR3A	B.1.617.2.RBD	FcR	P	NInf	15	10	1.84e-05	9.384e-05	***	0.828727
IgA	WT.S2	Titer	P	NInf	15	10	1.84e-05	9.384e-05	***	-0.474967
IgG1	WT.S	Titer	P	NInf	15	10	1.84e-05	9.384e-05	***	0.593301
FcR2B	B.1.351.S	FcR	M	NInf	16	10	2.52e-05	0.000123875	***	0.675773
IgG3	B.617.2.S	Titer	M	NInf	16	10	2.52e-05	0.000123875	***	0.651029
IgG3	WT.S	Titer	M	NInf	16	10	2.52e-05	0.000123875	***	0.759049
FcR2A	P1.S	FcR	P	NInf	15	10	2.75e-05	0.000128966	***	0.304593
FcR2B	B.1.1.7.RBD	FcR	P	NInf	15	10	2.75e-05	0.000128966	***	0.971641
FcR2B	B.1.351.S	FcR	P	NInf	15	10	2.75e-05	0.000128966	***	0.566772
FcR3B	B.1.351.S	FcR	P	NInf	15	10	2.75e-05	0.000128966	***	0.50326
FcR3B	B.617.2.S	FcR	M	NInf	16	10	3.65e-05	0.000167326	***	0.515897
IgM	WT.S2	Titer	M	NInf	16	10	3.65e-05	0.000167326	***	-0.571599
FcR2A	B.1.1.7.RBD	FcR	P	NInf	15	10	4.1e-05	0.000181826	***	1.2236
FcR2A	B.1.617.2.RBD	FcR	P	NInf	15	10	4.1e-05	0.000181826	***	0.820478
FcR3B	B.1.351.RBD	FcR	P	NInf	15	10	4.1e-05	0.000181826	***	0.667007
FcR2B	B.617.2.S	FcR	M	NInf	16	10	5.23e-05	0.000217739	***	0.586195
FcR2B	WT.S	FcR	M	NInf	16	10	5.23e-05	0.000217739	***	0.911306
IgA	WT.S2	Titer	M	NInf	16	10	5.23e-05	0.000217739	***	-0.545741
IgG3	B.1.1.7.RBD	Titer	M	NInf	16	10	5.23e-05	0.000217739	***	0.887585
IgG3	P1.S	Titer	M	NInf	16	10	5.23e-05	0.000217739	***	0.710231
IgG3	WT.RBD	Titer	M	NInf	16	10	5.23e-05	0.000217739	***	1.06048
IgG1	B.617.2.S	Titer	P	NInf	15	10	5.93e-05	0.000241944	***	0.486608
IgG3	B.1.1.7.S	Titer	P	NInf	15	10	5.93e-05	0.000241944	***	0.605125
FcR3B	B.1.351.S	FcR	M	NInf	16	10	7.3e-05	0.000289165	***	0.590853
FcR3B	WT.S	FcR	M	NInf	16	10	7.3e-05	0.000289165	***	0.804784
IgG3	P1.RBD	Titer	M	NInf	16	10	7.3e-05	0.000289165	***	0.231136
FcR3B	WT.NTD	FcR	P	NInf	15	10	8.5e-05	0.000333462	***	-0.103191
FcR3A	B.617.2.S	FcR	M	NInf	16	10	0.000101	0.000392457	***	0.369424
FcR2A	B.617.2.S	FcR	P	NInf	15	10	0.000119	0.000445431	***	0.290412
FcR2B	B.617.2.S	FcR	P	NInf	15	10	0.000119	0.000445431	***	0.451558
IgG1	B.1.1.7.RBD	Titer	P	NInf	15	10	0.000119	0.000445431	***	0.621391
IgG1	WT.RBD	Titer	P	NInf	15	10	0.000119	0.000445431	***	0.907679
FcR2A	B.617.2.S	FcR	M	NInf	16	10	0.000138	0.000507243	***	0.392043
FcR3A	WT.S	FcR	M	NInf	16	10	0.000138	0.000507243	***	0.544016
FcR3A	B.1.351.S	FcR	P	NInf	15	10	0.000165	0.000595752	***	0.190718
IgG3	P1.S	Titer	P	NInf	15	10	0.000165	0.000595752	***	0.467912
FcR2B	B.1.351.RBD	FcR	M	NInf	16	10	0.000186	0.000665684	***	1.06376
FcR2B	WT.S	FcR	P	NInf	15	10	0.000224	0.000794713	***	0.712028
FcR2A	B.1.351.S	FcR	M	NInf	16	10	0.000248	0.000850286	***	0.249158
FcR2B	P1.S	FcR	M	NInf	16	10	0.000248	0.000850286	***	0.815435
FcR3B	B.1.351.RBD	FcR	M	NInf	16	10	0.000248	0.000850286	***	1.16087
FcR3B	P1.S	FcR	M	NInf	16	10	0.000248	0.000850286	***	0.713657
FcR2B	P1.S	FcR	P	NInf	15	10	0.000302	0.000993677	***	0.709638
FcR3A	P1.S	FcR	P	NInf	15	10	0.000302	0.000993677	***	0.293199
FcR3B	B.617.2.S	FcR	P	NInf	15	10	0.000302	0.000993677	***	0.391286
IgG3	WT.RBD	Titer	P	NInf	15	10	0.000302	0.000993677	***	0.800283
IgG3	WT.S	Titer	P	NInf	15	10	0.000302	0.000993677	***	0.446246
FcR3B	B.1.1.7.RBD	FcR	M	NInf	16	10	0.000305	0.00099552	***	1.40334
FcR2A	WT.S	FcR	M	NInf	16	10	0.000328	0.0010374	**	0.564708
FcR2A	WT.S2	FcR	M	NInf	16	10	0.000328	0.0010374	**	-1.26082
FcR3A	B.1.351.S	FcR	M	NInf	16	10	0.000328	0.0010374	**	0.253632
FcR3B	WT.S2	FcR	M	NInf	16	10	0.000328	0.0010374	**	-1.71277
FcR3B	B.1.1.7.RBD	FcR	P	NInf	15	10	0.000346	0.00108591	**	1.01658
FcR3A	B.617.2.S	FcR	P	NInf	15	10	0.000403	0.00124564	**	0.267121
FcR3B	WT.S	FcR	P	NInf	15	10	0.000403	0.00124564	**	0.637021
FcR3A	WT.S2	FcR	M	NInf	16	10	0.000428	0.00131296	**	-1.2098
FcR3A	WT.S	FcR	P	NInf	15	10	0.000532	0.001596	**	0.379888
FcR3B	P1.S	FcR	P	NInf	15	10	0.000532	0.001596	**	0.509704
IgG3	B.1.1.7.RBD	Titer	P	NInf	15	10	0.000532	0.001596	**	0.570216
FcR2B	B.617.1.RBD	FcR	M	NInf	16	10	0.000555	0.00160596	**	0.925685
FcR2B	WT.S2	FcR	M	NInf	16	10	0.000555	0.00160596	**	-1.72501
FcR3A	P1.S	FcR	M	NInf	16	10	0.000555	0.00160596	**	0.415499
FcR3B	B.617.1.RBD	FcR	M	NInf	16	10	0.000555	0.00160596	**	0.981911
FcR3B	WT.NTD	FcR	M	NInf	16	10	0.000555	0.00160596	**	-0.0796887
FcR2A	WT.S	FcR	P	NInf	15	10	0.000694	0.00196633	**	0.425634
FcR2B	B.617.1.RBD	FcR	P	NInf	15	10	0.000694	0.00196633	**	0.401596
IgG3	B.617.2.S	Titer	P	NInf	15	10	0.000694	0.00196633	**	0.37778
FcR2A	P1.S	FcR	M	NInf	16	10	0.000713	0.00200623	**	0.396829
FcR2A	P1.RBD	FcR	M	NInf	16	10	0.001	0.00273826	**	0.327038
FcR2A	WT.NTD	FcR	P	NInf	15	10	0.001	0.00273826	**	-0.120146
FcR3B	B.617.1.RBD	FcR	P	NInf	15	10	0.001	0.00273826	**	0.419735
IgG1	WT.S2	Titer	P	NInf	15	10	0.001	0.00273826	**	-0.976436
FcR2B	B.1.617.2.RBD	FcR	M	NInf	16	10	0.002	0.0052987	**	0.508593
FcR3A	P1.RBD	FcR	M	NInf	16	10	0.002	0.0052987	**	0.296497
FcR3A	P1.RBD	FcR	P	NInf	15	10	0.002	0.0052987	**	0.107759
FcR3B	B.1.617.2.RBD	FcR	M	NInf	16	10	0.002	0.0052987	**	0.634929
IgG3	WT.S2	Titer	P	NInf	15	10	0.002	0.0052987	**	-1.03775
IgA	B.1.351.S	Titer	P	NInf	15	10	0.004	0.010529	*	0.514507
FcR2B	B.1.617.2.RBD	FcR	P	NInf	15	10	0.007	0.0181911	*	0.0850191
FcR2B	WT.NTD	FcR	M	NInf	16	10	0.007	0.0181911	*	-0.10323
FcR3A	WT.NTD	FcR	P	NInf	15	10	0.008	0.0204	*	-0.107227
FcR3B	B.1.617.2.RBD	FcR	P	NInf	15	10	0.008	0.0204	*	0.122901
IgM	B.1.351.S	Titer	P	NInf	15	10	0.008	0.0204	*	0.464397
IgA	B.1.351.S	Titer	M	NInf	16	10	0.009	0.0226667	*	0.490659
IgM	B.1.351.S	Titer	M	NInf	16	10	0.009	0.0226667	*	0.480813
IgG1	WT.S2	Titer	P	M	15	16	0.011	0.0275337	*	-0.552918
FcR2A	P1.RBD	FcR	P	NInf	15	10	0.012	0.0296727	*	0.107094
IgG3	WT.S2	Titer	P	M	15	16	0.012	0.0296727	*	-0.527426
IgG3	HKU1.Spike	Titer	P	NInf	15	10	0.016	0.0393253	*	-0.30862
FcR2A	WT.S2	FcR	P	M	15	16	0.017	0.0415329	*	-0.571307
FcR2A	WT.NTD	FcR	M	NInf	16	10	0.02	0.0485714	*	-0.103207
FcR3A	WT.NTD	FcR	M	NInf	16	10	0.023	0.0552		-0.114972
IgM	WT.RBD	Titer	P	NInf	15	10	0.023	0.0552		-0.344984
FcR2B	WT.NTD	FcR	P	NInf	15	10	0.026	0.0616744		-0.101689
IgM	B.1.1.7.RBD	Titer	P	NInf	15	10	0.026	0.0616744		-0.192284
FcR3A	WT.S2	FcR	P	M	15	16	0.027	0.0636763		-0.530356
FcR3B	HKU1.Spike	FcR	M	NInf	16	10	0.031	0.0710562		-0.444214
IgA	WT.RBD	Titer	P	NInf	15	10	0.031	0.0710562		-0.363612
IgG1	OC43.Spike	Titer	P	NInf	15	10	0.031	0.0710562		-0.409581
IgG1	WT.NTD	Titer	M	NInf	16	10	0.031	0.0710562		-0.0539059
IgG3	WT.NTD	Titer	P	NInf	15	10	0.031	0.0710562		-0.0474559
IgA	B.617.1.S	Titer	M	NInf	16	10	0.036	0.0811492		-0.260131
IgG3	OC43.Spike	Titer	P	NInf	15	10	0.036	0.0811492		-0.482188
IgM	B.617.1.S	Titer	M	NInf	16	10	0.036	0.0811492		-0.233115
IgG1	WT.NTD	Titer	P	NInf	15	10	0.041	0.0914098		-0.0462074
IgG3	HKU1.Spike	Titer	M	NInf	16	10	0.041	0.0914098		-0.279335
IgG1	B.617.1.S	Titer	M	NInf	16	10	0.047	0.103654		0.213097
IgG3	WT.S2	Titer	M	NInf	16	10	0.047	0.103654		-0.510327
IgG1	WT.S2	Titer	M	NInf	16	10	0.053	0.115351		-0.423518
IgM	P1.RBD	Titer	M	NInf	16	10	0.053	0.115351		-0.237958
FcR3B	HKU1.Spike	FcR	P	NInf	15	10	0.054	0.115351		-0.467314
IgA	B.1.1.7.RBD	Titer	P	NInf	15	10	0.054	0.115351		-0.278209
IgG1	HKU1.Spike	Titer	P	NInf	15	10	0.054	0.115351		-0.201702
IgG1	P1.RBD	Titer	P	M	15	16	0.054	0.115351		-0.132661
FcR2A	HKU1.Spike	FcR	M	NInf	16	10	0.06	0.125538		-0.443552
FcR2B	B.1.617.2.RBD	FcR	P	M	15	16	0.06	0.125538		-0.423574
FcR2B	WT.S2	FcR	P	M	15	16	0.06	0.125538		-0.164554
IgG3	P1.RBD	Titer	P	M	15	16	0.06	0.125538		-0.117613
FcR2A	B.1.617.2.RBD	FcR	P	M	15	16	0.066	0.13669		-0.484182
IgG3	B.1.351.RBD	Titer	P	M	15	16	0.066	0.13669		-0.272647
IgG3	WT.NTD	Titer	M	NInf	16	10	0.068	0.140121		-0.0412841
FcR2A	HKU1.Spike	FcR	P	NInf	15	10	0.071	0.143406		-0.571789
FcR2B	P1.RBD	FcR	P	NInf	15	10	0.071	0.143406		-0.0190763
FcR3A	HKU1.Spike	FcR	P	NInf	15	10	0.071	0.143406		-0.481441
IgM	B.617.1.S	Titer	P	NInf	15	10	0.071	0.143406		-0.174378
FcR3B	WT.S2	FcR	P	M	15	16	0.072	0.144709		-0.149229
FcR3A	HKU1.Spike	FcR	M	NInf	16	10	0.077	0.150113		-0.402991
IgA	P1.RBD	Titer	M	NInf	16	10	0.077	0.150113		-0.206119
IgM	WT.NTD	Titer	M	NInf	16	10	0.077	0.150113		-0.121469
IgM	WT.RBD	Titer	M	NInf	16	10	0.077	0.150113		-0.146809
FcR2A	B.617.1.RBD	FcR	P	M	15	16	0.078	0.150113		-0.349738
FcR2A	P1.RBD	FcR	P	M	15	16	0.078	0.150113		-0.219944
FcR2B	B.617.1.RBD	FcR	P	M	15	16	0.078	0.150113		-0.524088
IgG1	B.617.1.S	Titer	P	M	15	16	0.078	0.150113		-0.237177
IgG3	B.1.617.2.RBD	Titer	P	M	15	16	0.078	0.150113		-0.327921
FcR2B	HKU1.Spike	FcR	P	NInf	15	10	0.08	0.153239		-0.355648
FcR3A	B.1.617.2.RBD	FcR	P	M	15	16	0.086	0.1632		-0.411085
IgG3	B.617.1.RBD	Titer	P	M	15	16	0.086	0.1632		-0.215692
FcR2B	HKU1.Spike	FcR	M	NInf	16	10	0.087	0.164333		-0.314501
FcR3A	B.617.1.RBD	FcR	P	M	15	16	0.093	0.174055		-0.255534
FcR3B	B.617.1.RBD	FcR	P	M	15	16	0.093	0.174055		-0.562176
FcR3A	P1.RBD	FcR	P	M	15	16	0.101	0.186462		-0.188738
FcR3B	B.1.617.2.RBD	FcR	P	M	15	16	0.101	0.186462		-0.512029
IgG1	B.617.1.RBD	Titer	P	M	15	16	0.101	0.186462		-0.292547
IgM	P1.RBD	Titer	P	NInf	15	10	0.103	0.189297		-0.177837
FcR3A	OC43.Spike	FcR	M	NInf	16	10	0.109	0.193448		-0.259623
IgA	P1.S	Titer	M	NInf	16	10	0.109	0.193448		0.207267
IgG1	HKU1.Spike	Titer	M	NInf	16	10	0.109	0.193448		-0.170585
IgG1	OC43.Spike	Titer	M	NInf	16	10	0.109	0.193448		-0.294409
IgG3	B.617.1.S	Titer	M	NInf	16	10	0.109	0.193448		0.26223
IgM	P1.S	Titer	M	NInf	16	10	0.109	0.193448		0.223654
FcR2B	B.1.351.RBD	FcR	P	M	15	16	0.11	0.193448		-0.405935
IgG1	B.1.351.RBD	Titer	P	M	15	16	0.11	0.193448		-0.294977
IgG1	B.1.617.2.RBD	Titer	P	M	15	16	0.11	0.193448		-0.329902
IgG3	B.617.2.S	Titer	P	M	15	16	0.11	0.193448		-0.273248
IgA	P1.RBD	Titer	P	NInf	15	10	0.115	0.201373		-0.204087
FcR3B	WT.RBD	FcR	P	M	15	16	0.119	0.204861		-0.137052
IgG1	B.617.2.S	Titer	P	M	15	16	0.119	0.204861		-0.258547
IgG3	B.1.1.7.RBD	Titer	P	M	15	16	0.119	0.204861		-0.317369
IgG3	B.617.1.S	Titer	P	M	15	16	0.119	0.204861		-0.268091
IgA	WT.RBD	Titer	M	NInf	16	10	0.121	0.206561		-0.142226
IgG3	OC43.Spike	Titer	M	NInf	16	10	0.121	0.206561		-0.405659
FcR2A	B.1.1.7.RBD	FcR	P	M	15	16	0.129	0.213951		-0.219416
IgA	B.617.1.S	Titer	P	NInf	15	10	0.129	0.213951		-0.149799
IgG3	B.1.1.7.S	Titer	P	M	15	16	0.129	0.213951		-0.222498
IgG3	P1.S	Titer	P	M	15	16	0.129	0.213951		-0.242319
IgG3	WT.RBD	Titer	P	M	15	16	0.129	0.213951		-0.260196
IgG3	WT.S1	Titer	P	M	15	16	0.129	0.213951		-0.317898
IgM	WT.NTD	Titer	P	NInf	15	10	0.129	0.213951		-0.0482623
FcR2B	B.1.1.7.RBD	FcR	P	M	15	16	0.14	0.230323		-0.365018
FcR3B	B.1.1.7.RBD	FcR	P	M	15	16	0.14	0.230323		-0.386753
FcR2A	OC43.Spike	FcR	P	NInf	15	10	0.144	0.235952		-0.24052
FcR2A	OC43.Spike	FcR	M	NInf	16	10	0.15	0.2416		-0.190008
FcR2B	B.617.1.S	FcR	P	M	15	16	0.151	0.2416		-0.139808
FcR2B	WT.RBD	FcR	P	M	15	16	0.151	0.2416		-0.162784
FcR3B	B.1.351.RBD	FcR	P	M	15	16	0.151	0.2416		-0.493867
IgG1	B.1.1.7.S	Titer	P	M	15	16	0.151	0.2416		-0.258399
IgG1	WT.S	Titer	P	M	15	16	0.151	0.2416		-0.28617
IgA	WT.S1	Titer	P	NInf	15	10	0.16	0.254805		-0.198901
FcR2B	WT.S1	FcR	P	M	15	16	0.163	0.254805		-0.18953
FcR3A	B.1.1.7.RBD	FcR	P	M	15	16	0.163	0.254805		-0.208004
FcR3A	B.1.351.RBD	FcR	P	M	15	16	0.163	0.254805		-0.263158
IgG1	B.1.351.S	Titer	P	M	15	16	0.163	0.254805		-0.261668
IgG3	WT.S	Titer	P	M	15	16	0.163	0.254805		-0.312804
IgM	B.1.1.7.RBD	Titer	M	NInf	16	10	0.165	0.256947		-0.075044
FcR3B	B.1.1.7.S	FcR	P	M	15	16	0.175	0.268421		-0.113479
IgA	WT.S2	Titer	P	M	15	16	0.175	0.268421		0.0707743
IgG1	B.1.1.7.RBD	Titer	P	M	15	16	0.175	0.268421		-0.302847
IgM	WT.S1	Titer	P	M	15	16	0.175	0.268421		-0.208846
FcR3A	OC43.Spike	FcR	P	NInf	15	10	0.177	0.270472		-0.260646
FcR2B	B.617.1.S	FcR	M	NInf	16	10	0.182	0.277075		0.18571
FcR2B	WT.S	FcR	P	M	15	16	0.188	0.280967		-0.199278
IgG1	P1.S	Titer	P	M	15	16	0.188	0.280967		-0.231684
IgG1	WT.S1	Titer	P	M	15	16	0.188	0.280967		-0.29402
IgG3	B.1.351.S	Titer	P	M	15	16	0.188	0.280967		-0.235299
IgM	B.1.617.2.RBD	Titer	P	M	15	16	0.188	0.280967		-0.238476
FcR3B	OC43.Spike	FcR	P	NInf	15	10	0.196	0.290793		-0.881644
IgA	P1.S	Titer	P	NInf	15	10	0.196	0.290793		0.204356
FcR2B	OC43.Spike	FcR	M	NInf	16	10	0.201	0.294343		-0.54991
FcR3B	OC43.Spike	FcR	M	NInf	16	10	0.201	0.294343		-0.530608
FcR2A	B.1.351.RBD	FcR	P	M	15	16	0.202	0.294343		-0.206515
FcR3A	WT.RBD	FcR	P	M	15	16	0.202	0.294343		-0.129939
FcR3B	WT.S1	FcR	P	M	15	16	0.202	0.294343		-0.188881
FcR2B	B.1.1.7.S	FcR	P	M	15	16	0.216	0.306		-0.110301
FcR2B	P1.S	FcR	P	M	15	16	0.216	0.306		-0.105797
FcR3A	WT.S1	FcR	P	M	15	16	0.216	0.306		-0.0955889
FcR3B	P1.RBD	FcR	P	M	15	16	0.216	0.306		-0.0178582
FcR3B	P1.RBD	FcR	P	NInf	15	10	0.216	0.306		-0.0226561
IgG1	WT.RBD	Titer	P	M	15	16	0.216	0.306		-0.284
IgM	P1.S	Titer	P	NInf	15	10	0.216	0.306		0.212168
IgM	WT.S1	Titer	P	NInf	15	10	0.216	0.306		-0.182099
IgA	B.1.1.7.RBD	Titer	M	NInf	16	10	0.22	0.309517		-0.106486
IgA	WT.NTD	Titer	M	NInf	16	10	0.22	0.309517		-0.064198
FcR2A	WT.RBD	FcR	P	M	15	16	0.232	0.320868		-0.0812726
FcR3A	WT.S	FcR	P	M	15	16	0.232	0.320868		-0.164128
FcR3B	P1.S	FcR	P	M	15	16	0.232	0.320868		-0.203953
FcR3B	WT.S	FcR	P	M	15	16	0.232	0.320868		-0.167763
IgA	WT.S1	Titer	P	M	15	16	0.232	0.320868		-0.206016
FcR2B	OC43.Spike	FcR	P	NInf	15	10	0.238	0.326949		-0.720999
IgM	B.1.617.2.RBD	Titer	P	NInf	15	10	0.238	0.326949		-0.0767472
FcR3B	B.617.1.S	FcR	M	NInf	16	10	0.241	0.328856		0.289194
IgM	B.617.1.RBD	Titer	M	NInf	16	10	0.241	0.328856		0.147962
FcR3A	B.617.1.S	FcR	P	M	15	16	0.247	0.332594		-0.10248
FcR3B	B.617.1.S	FcR	P	M	15	16	0.247	0.332594		-0.180086
FcR3B	B.617.2.S	FcR	P	M	15	16	0.247	0.332594		-0.124611
IgM	B.617.1.RBD	Titer	P	M	15	16	0.247	0.332594		-0.117619
IgM	HKU1.Spike	Titer	P	NInf	15	10	0.261	0.350289		-0.362807
FcR2A	WT.S	FcR	P	M	15	16	0.264	0.352		-0.139074
FcR2B	B.617.2.S	FcR	P	M	15	16	0.264	0.352		-0.134637
FcR2A	B.617.1.S	FcR	P	M	15	16	0.281	0.369832		-0.0639015
FcR2A	WT.S1	FcR	P	M	15	16	0.281	0.369832		-0.129272
FcR2B	B.1.351.S	FcR	P	M	15	16	0.281	0.369832		-0.109001
IgM	WT.RBD	Titer	P	M	15	16	0.281	0.369832		-0.198175
IgA	HKU1.Spike	Titer	P	NInf	15	10	0.285	0.373891		-0.359053
FcR3A	B.617.1.S	FcR	M	NInf	16	10	0.31	0.405385		0.190433
IgA	B.1.617.2.RBD	Titer	P	NInf	15	10	0.311	0.405393		-0.00937248
FcR2A	B.1.1.7.S	FcR	P	M	15	16	0.318	0.409287		-0.0596545
FcR3A	P1.S	FcR	P	M	15	16	0.318	0.409287		-0.1223
IgA	B.1.617.2.RBD	Titer	P	M	15	16	0.318	0.409287		-0.199804
IgM	B.617.1.S	Titer	P	M	15	16	0.318	0.409287		0.0587373
FcR2A	B.617.2.S	FcR	P	M	15	16	0.338	0.428273		-0.101631
FcR2B	P1.RBD	FcR	P	M	15	16	0.338	0.428273		-0.0385707
FcR3A	B.1.1.7.S	FcR	P	M	15	16	0.338	0.428273		-0.0919013
IgA	B.617.1.S	Titer	P	M	15	16	0.338	0.428273		0.110332
IgA	WT.NTD	Titer	P	NInf	15	10	0.338	0.428273		-0.05942
FcR3B	B.1.351.S	FcR	P	M	15	16	0.358	0.449428		-0.0875932
IgA	WT.RBD	Titer	P	M	15	16	0.358	0.449428		-0.221386
IgM	HKU1.Spike	Titer	P	M	15	16	0.358	0.449428		-0.138403
FcR2A	B.617.1.S	FcR	M	NInf	16	10	0.363	0.454307		0.157355
FcR2A	WT.NTD	FcR	P	M	15	16	0.423	0.526171		-0.0169393
IgM	WT.S2	Titer	P	M	15	16	0.423	0.526171		0.0412307
FcR2A	P1.S	FcR	P	M	15	16	0.446	0.551418		-0.0922357
FcR3A	B.617.2.S	FcR	P	M	15	16	0.446	0.551418		-0.102303
IgA	B.617.1.RBD	Titer	M	NInf	16	10	0.452	0.557148		0.096873
IgA	WT.NTD	Titer	P	M	15	16	0.47	0.575856		0.00477805
IgM	B.1.1.7.RBD	Titer	P	M	15	16	0.47	0.575856		-0.11724
IgA	B.617.2.S	Titer	P	M	15	16	0.495	0.604671		0.0648289
IgA	B.1.1.7.RBD	Titer	P	M	15	16	0.52	0.633313		-0.171724
FcR3A	B.1.351.S	FcR	P	M	15	16	0.545	0.65787		-0.0629143
IgA	B.617.1.RBD	Titer	P	M	15	16	0.545	0.65787		-0.0576817
IgA	HKU1.Spike	Titer	P	M	15	16	0.545	0.65787		-0.176378
IgM	B.1.1.7.S	Titer	P	M	15	16	0.572	0.688425		-0.0641936
FcR2A	B.1.351.S	FcR	P	M	15	16	0.599	0.714596		-0.0531046
FcR3B	WT.NTD	FcR	P	M	15	16	0.599	0.714596		-0.0235027
IgM	WT.NTD	Titer	P	M	15	16	0.599	0.714596		0.0732067
IgA	B.617.1.RBD	Titer	P	NInf	15	10	0.605	0.71965		0.0391912
IgM	P1.RBD	Titer	P	M	15	16	0.626	0.742465		0.0601211
IgM	B.617.1.RBD	Titer	P	NInf	15	10	0.643	0.760417		0.0303432
IgG1	OC43.Spike	Titer	P	M	15	16	0.654	0.771191		-0.115173
FcR3B	HKU1.Spike	FcR	P	M	15	16	0.664	0.780726		-0.0231002
IgM	B.617.2.S	Titer	P	M	15	16	0.682	0.799586		0.0753187
IgA	B.1.617.2.RBD	Titer	M	NInf	16	10	0.698	0.816		0.190432
FcR2B	WT.NTD	FcR	P	M	15	16	0.711	0.824114		0.00154131
IgG3	WT.NTD	Titer	P	M	15	16	0.711	0.824114		-0.00617179
IgM	B.1.351.RBD	Titer	P	M	15	16	0.711	0.824114		-0.0368662
FcR3B	B.617.1.S	FcR	P	NInf	15	10	0.723	0.829451		0.109108
IgG1	B.617.1.S	Titer	P	NInf	15	10	0.723	0.829451		-0.0240803
FcR3B	P1.RBD	FcR	M	NInf	16	10	0.737	0.829451		-0.00479788
IgA	B.1.351.RBD	Titer	M	NInf	16	10	0.737	0.829451		0.0595501
IgA	B.617.2.S	Titer	M	NInf	16	10	0.737	0.829451		0.0252428
IgA	HKU1.Spike	Titer	M	NInf	16	10	0.737	0.829451		-0.182675
IgA	OC43.Spike	Titer	M	NInf	16	10	0.737	0.829451		-0.0262575
IgM	B.1.1.7.S	Titer	M	NInf	16	10	0.737	0.829451		0.0672904
IgM	B.1.617.2.RBD	Titer	M	NInf	16	10	0.737	0.829451		0.161729
IgA	B.1.1.7.S	Titer	P	M	15	16	0.74	0.829451		-0.0876732
IgA	WT.S	Titer	P	M	15	16	0.74	0.829451		0.00410087
IgG3	OC43.Spike	Titer	P	M	15	16	0.74	0.829451		-0.0765294
FcR2A	B.617.1.S	FcR	P	NInf	15	10	0.765	0.844516		0.0934539
FcR2B	B.617.1.S	FcR	P	NInf	15	10	0.765	0.844516		0.0459016
FcR3A	B.617.1.S	FcR	P	NInf	15	10	0.765	0.844516		0.0879527
IgM	B.1.1.7.S	Titer	P	NInf	15	10	0.765	0.844516		0.00309685
IgM	OC43.Spike	Titer	P	NInf	15	10	0.765	0.844516		0.0176332
FcR2A	HKU1.Spike	FcR	P	M	15	16	0.77	0.844516		-0.128237
FcR2A	OC43.Spike	FcR	P	M	15	16	0.77	0.844516		-0.050512
FcR3B	OC43.Spike	FcR	P	M	15	16	0.77	0.844516		-0.351037
IgA	WT.S	Titer	P	NInf	15	10	0.807	0.882724		0.0283769
FcR2B	P1.RBD	FcR	M	NInf	16	10	0.816	0.885447		0.0194944
IgA	B.1.1.7.S	Titer	M	NInf	16	10	0.816	0.885447		0.0691751
IgM	OC43.Spike	Titer	M	NInf	16	10	0.816	0.885447		-0.0329284
IgA	P1.RBD	Titer	P	M	15	16	0.83	0.895873		0.00203203
IgG3	HKU1.Spike	Titer	P	M	15	16	0.83	0.895873		-0.029285
IgA	B.1.1.7.S	Titer	P	NInf	15	10	0.849	0.909165		-0.0184981
IgA	B.617.2.S	Titer	P	NInf	15	10	0.849	0.909165		0.0900717
IgG3	B.617.1.S	Titer	P	NInf	15	10	0.849	0.909165		-0.00586125
FcR3A	HKU1.Spike	FcR	P	M	15	16	0.861	0.917201		-0.0784497
IgG1	HKU1.Spike	Titer	P	M	15	16	0.861	0.917201		-0.0311168
FcR3A	WT.NTD	FcR	P	M	15	16	0.892	0.933169		0.00774493
IgA	B.1.351.RBD	Titer	P	M	15	16	0.892	0.933169		-0.0616607
IgA	B.1.351.S	Titer	P	M	15	16	0.892	0.933169		0.0238475
IgA	P1.S	Titer	P	M	15	16	0.892	0.933169		-0.00291039
IgG1	WT.NTD	Titer	P	M	15	16	0.892	0.933169		0.00769849
IgM	OC43.Spike	Titer	P	M	15	16	0.892	0.933169		0.0505616
IgM	WT.S	Titer	P	NInf	15	10	0.892	0.933169		0.029299
IgA	WT.S	Titer	M	NInf	16	10	0.897	0.933612		0.0242761
IgA	WT.S1	Titer	M	NInf	16	10	0.897	0.933612		0.00711462
FcR2B	OC43.Spike	FcR	P	M	15	16	0.922	0.957191		-0.171089
IgM	B.1.351.RBD	Titer	M	NInf	16	10	0.938	0.968871		0.0204944
IgM	WT.S1	Titer	M	NInf	16	10	0.938	0.968871		0.0267469
FcR3A	OC43.Spike	FcR	P	M	15	16	0.953	0.981879		-0.00102317
IgA	B.1.351.RBD	Titer	P	NInf	15	10	0.978	0.993743		-0.00211062
IgA	OC43.Spike	Titer	P	NInf	15	10	0.978	0.993743		0.0465208
IgM	B.617.2.S	Titer	P	NInf	15	10	0.978	0.993743		0.104785
IgM	B.617.2.S	Titer	M	NInf	16	10	0.979	0.993743		0.0294662
IgM	WT.S	Titer	M	NInf	16	10	0.979	0.993743		0.0257083
IgM	B.1.351.S	Titer	P	M	15	16	0.984	0.993743		-0.0164156
IgM	P1.S	Titer	P	M	15	16	0.984	0.993743		-0.0114856
IgM	WT.S	Titer	P	M	15	16	0.984	0.993743		0.00359069
FcR2B	HKU1.Spike	FcR	P	M	15	16	1	1		-0.041147
IgA	OC43.Spike	Titer	P	M	15	16	1	1		0.0727783
IgM	B.1.351.RBD	Titer	P	NInf	15	10	1	1		-0.0163718
IgM	HKU1.Spike	Titer	M	NInf	16	10	1	1		-0.224405
